# Supplementary material for: Serum tryptase detected during acute coronary syndrome is significantly related to the development of major adverse cardiovascular events after 2 years
Source: Clin Mol Allergy. 2015 Jun 2;13(1):14. doi: 10.1186/s12948-015-0013-0 (PMC4451876; doi:10.1186/s12948-015-0013-0)
Supplement: Additional file 1: — Serum tryptase clinical data. [file 12948_2015_13_MOESM1_ESM.xlsx]

## Sheet: Sheet1
PATIENT NUMBER	CARDIOVASCULAR COMPLEXITY	TRYPTASE at T0	TRYPTASE at T3	CARDIAC TROPONIN	CRP	SX-SCORE	MACE
1	1	5.3	3.9	3067	0.3	16.4	1
2	1	26.8	18.7	1826	0.3	17	1
3	1	7.67	5.22	1437	0.6	27	1
4	1	14.3	10	1013	2.1	18	1
5	1	7.02	6.1	4695	4	46	1
6	1	8.97	5.68	3635	0.8	11	0
7	1	6.06	5.23	812.9	1.6	27	1
8	1	6.48	5.8	20303	0.3	47	1
9	1	5.81	5.01	15782	0.6	23	0
10	1	7.18	5.26	8586	2.1	30.5	1
11	1	6.34	5.47	9186	1.9	15	0
12	1	7.35	5.2	3918	0.4	12	0
13	1	6.31	3.8	14179	0.2	18	0
14	1	10.9	7.8	4289	0.8	19	0
15	1	7.46	5.03	6611	0.1	11	0
16	1	6.64	5.38	7460	4.6	19	0
17	1	9.35	8.85	3803	1.7	15	1
18	1	9.79	8.39	20192	1.02	16	0
19	1	5.22	4.01	1948	0.35	6	0
20	1	5.4	4.09	3246	0.7	13	0
21	1	5.49	4.6	260.1	1.5	11	0
22	1	5.08	5.05	1876	0.4	5	0
23	1	3.81	3.63	161.4	0.1	13	0
24	1	6.15	5.14	1679	0.13	16	0
25	1	8.02	5.98	138.1	0.14	20	1
26	1	4.85	3.8	13839	1.1	18	0
27	1	4.02	3.06	1325	0.1	9	0
28	0	3.84	2.4	10125	1.04	4	0
29	0	3.36	2.93	1846	1.2	3	0
30	0	4.02	2.84	10998	1.9	5	0
31	0	3.84	3.7	4174	1.03	10	0
32	0	4.39	3.38	30308	3.9	15	0
33	0	4.65	4.31	825.8	5.6	3	0
34	0	3.87	3.99	931	0.5	11	0
35	0	1.8	1.6	4518	0.3	18	0
36	0	3.5	2.8	2124	1.2	5	0
37	0	3.2	2	4083	1.2	9	0
38	0	3.05	2.1	15887	0.38	4	0
39	0	4.32	3.63	1540	0.26	10	1
40	0	2.66	1.68	102100	1.73	6	0
41	0	2.09	2.99	2457	10.6	10	0
42	0	5.13	4.11	314.5	2	8	0
43	0	2.82	2.48	2796	0.56	10	0
44	0	3.43	2.55	1738	0.06	6	0
45	1	23.9	18	0	10.8	0	1
46	1	13.6	11.3	14882	0.5	7	0
47	1	6.08	5.7	69.3	0.1	11	1
48	1	6.55	4.4	453	1.6	0	1
49	1	4.74	5	272.5	13.9	16	1
50	1	3.93	3.6	1251	2.1		0
51	0	3.47	2.93	169.1	1.42	6	0
52	0	4.83	4.7	381.2	0.2	3	0
53	0	1.29	1.16	1454	0.4	21.5	0
54	1	6.29	5.2	171.1	0.17	19	1
55	1	6.92	5.02	1054	0.6	27	1
56	1	9.23	5.8	461.7	0.3	0	1
57	1	5.69	3.98	532.4	4.23	9	0
58	1	1.49	1.6	93.4	0.55		1
59	1	31.6	19.6	8741	0.41		1
60	0	1.97	2.19	58.5	0.19		0
61	0	5.51	3.44	1834	0.3		0
62	1	7.9	6	802.7	0.29		1
63	1	4.44	3.98	2744	1.7		0
64	1	7.12	6.5	41.8	5.94		1
65	1	6.94	5.4	1809	2.3		1
